# Supplementary material for: New Strategies and Combinations to Improve Outcomes in Immunotherapy in Metastatic Non-Small-Cell Lung Cancer
Source: Curr Oncol. 2021 Dec 23;29(1):38–55. doi: 10.3390/curroncol29010004 (PMC8774728; doi:10.3390/curroncol29010004)
Supplement: Supplementary file 1 [file curroncol-29-00004-s001.zip]

Archive with 1 entries (1 files):
- curroncol-1425617-supplementary.pdf
